# Supplementary material for: A Cross-Sectional Exploratory Study of Rat Sarcoid (Ras) Activation in Women with and Without Polycystic Ovary Syndrome
Source: Cells. 2025 Mar 5;14(5):377. doi: 10.3390/cells14050377 (PMC11898917; doi:10.3390/cells14050377)
Supplement: Supplementary file 1 [file cells-14-00377-s001.zip]

Archive with 1 entries (1 files):
- cells-3462454-supplementary.pdf
